# Supplementary material for: Mulberroside A: A Multi-Target Neuroprotective Agent in Alzheimer’s Disease via Cholinergic Restoration and PI3K/AKT Pathway Activation
Source: Biology (Basel). 2025 Aug 22;14(9):1114. doi: 10.3390/biology14091114 (PMC12467343; doi:10.3390/biology14091114)
Supplement: Supplementary file 1 [file biology-14-01114-s001.zip]

Archive with 1 entries (1 files):
- biology-3780640-supplementary.pdf
